# Supplementary material for: A self-supervised deep learning method for data-efficient training in genomics
Source: Commun Biol. 2023 Sep 11;6:928. doi: 10.1038/s42003-023-05310-2 (PMC10495322; doi:10.1038/s42003-023-05310-2)
Supplement: Supplementary file 4 — Supplementary Data 1 [file 42003_2023_5310_MOESM4_ESM.xlsx]

## Sheet: Figure 2b
Method	Result
	0.001	0.01	0.1	1
Supervised (no SSL)	56.4	69.3	72.4	78.7
CPC	59.2	69.4	74.4	79.4
LM (single nucleotide)	61.8	71.5	75.5	79.4
LM (3-gram)	62.9	72	76.3	78.9
Contrastive-sc	61.8	70.3	73.2	78
Self-GenomeNet	67.2	75.3	78.2	80.1

## Sheet: Figure 2c
Method	Result
	0.001	0.01	0.1	1
Supervised (no SSL)	0.058	0.069	0.097	0.347
CPC	0.058	0.078	0.108	0.35
LM (single nucleotide)	0.046	0.071	0.1	0.339
LM (3-gram)	0.065	0.08	0.107	0.346
Contrastive-sc	0.043	0.062	0.087	0.352
Self-GenomeNet	0.079	0.108	0.13	0.356

## Sheet: Figure 2d
Method	Result
	0.001	0.01	0.1	1
Supervised (no SSL)	61.1	71.9	82.8	92
CPC	67.2	81.3	90.6	94.4
LM (single nucleotide)	70.1	82.3	91.8	95.9
LM (3-gram)	70.8	83.2	93.6	96.1
Contrastive-sc	66.8	82.8	91.3	94.5
Self-GenomeNet	73.1	85.9	94	96.6

## Sheet: Figure 3b
Method	Result
	Effector Gene Prediction	Bacteriophage Prediction	Protozoa-Fungi Prediction
Generic Self-GenomeNet	14.3	2.3	15
Self-GenomeNet	16.6	3	16.6
CPC	18.2	4.5	20.3
Contrastive-sc	25.7	6.6	27.2
LM (single nucleotide)	20.9	7.4	27.6
LM (3-gram)	25	5	22.1
LM (6-gram)	20.7	6.3	22.2
7-mer Frequency Profile	28.2	3.5	23.9
Supervised (no SSL)	41.2	8	36.8

## Sheet: Figure 4
Method	Result
	Average	Bacteria/Virus	Bacteria/T6SS	Virus/Virus (1.000 nt)	Virus/Virus (150 nt)
Contrastive-sc	58	56.4	62	58.8	54.9
CPC	71.3	76.1	72.3	78.1	58.7
LM (single nt)	70	67.9	72.5	80.8	58.8
LM (3-gram)	73.2	76.2	67.5	87.3	61.8
Self-GenomeNet	79.8	82.1	79.3	88.6	69.1
Generic Self-GenomeNet	83.9	91.3	81.1	91.3	71.7

## Sheet: Supplementary Figure 3
Method	Result
	0.001	0.01	0.1	1
Self-GenomeNet	73.1	85.9	94	96.6
Generic Self-GenomeNet	74.7	89	96.3	97.7

## Sheet: Supplementary Figure 4
Method	Result
	0.001	0.01	0.1	1
7-mer Frequency Profile	68.6	80	94.2	96.5
Generic Self-GenomeNet	74.7	89	96.3	97.7
